# Supplementary material for: Association between social support and ambulance use among older people in Japan: an empirical cross-sectional study
Source: BMC Emerg Med. 2024 Mar 5;24:37. doi: 10.1186/s12873-024-00953-8 (PMC10913287; doi:10.1186/s12873-024-00953-8)
Supplement: Supplementary file 2 — Additional file 2: Supplemental Table 1. Characteristics of frequent ambulance users according to the frequency of ambulance call per year. [file 12873_2024_953_MOESM2_ESM.xlsx]

## Sheet: Sheet1
Supplemental Table1: Characteristics of frequent ambulance users according to the frequency of ambulance call per year
	People who call an ambulance 4-6 times		People who call an ambulance 7-9 times		People who call an ambulance more than 10 times
	n	%	n	%	n	%
Gender
Female	12	52.6	2	50	0	0
Male	5	47.3	2	50	1	100
Age (years)
65~69	1	5.9	0	0	0	0
70~74	7	41.2	0	0	0	0
75~79	4	23.5	3	75	1	100
80~84	3	17.6	0	0	0	0
≧85	2	11.8	1	25	0	0
Years of education
≧13	0	0	0	0	0	0
10~12	7	41.2	1	25	0	0
6~9	8	47.2	0	0	0	0
<6	2	11.6	2	50	1	100
Others	0	0	1	25	0	0
Self-rated health status
Good	8	47.1	3	75	1	100
Poor	9	52.9	1	25	0	0
Marital status (currently married)
Yes	14	82.4	1	33.3	1	100
No	3	17.6	2	66.7	0	0
Others	0	0	0	0	0	0
Annual equivalent income
≧4 million	3	17.6	0	0	0	0
2 million~<4 million	4	23.5	0	0	1	100
<2 million	10	58.8	3	75	0	0
non-responsive	0	0	1	25	0	0
About people around you who to listen to your complaints
Family members listen to your complaints
Yes	3	18.8	0	0	0	0
No	13	81.2	4	100	1	100
Neighbors or friends listen to your complaints
Yes	13	81.2	2	66.7	0	0
No	3	18.8	1	33.3	1	100
There is no one to listen to your complaints
Yes	14	87.5	4	100	1	100
No	2	12.5	0	0	0	0
About people around you whose complaints you listen to
You listen to your family`s complaints
Yes	4	25	1	25	0	0
No	12	75	3	75	1	100
You listen to neighbors' or friends' complaints
Yes	13	81.2	2	66.7	0	0
No	3	18.8	1	33.3	1	100
You have no one to listen to his or her complaints
Yes	12	75	4	100	1	100
No	4	25	0	0	0	0
About pople who take care of you when you fall ill
Family members take care of you
Yes	3	18.7	0	0	0	0
No	13	81.3	4	100	1	100
Neighbors or friends take care of you
Yes	15	93.8	3	75	1	100
No	1	6.2	1	25	0	0
There is no one who takes care of you
Yes	14	87.5	4	100	1	100
No	2	12.5	0	0	0	0
About people who you take care of when they fall ill
You take care of family
Yes	7	43.7	0	0	0	0
No	9	56.3	4	100	1	100
You take care of neighbors or friends
Yes	15	93.8	3	75	1	100
No	1	6.2	1	25	0	0
There is no one who you take care of
Yes	9	56.3	4	100	1	100
No	7	46.8	0	0	0	0
