# Supplementary material for: Association between social support and ambulance use among older people in Japan: an empirical cross-sectional study
Source: BMC Emerg Med. 2024 Mar 5;24:37. doi: 10.1186/s12873-024-00953-8 (PMC10913287; doi:10.1186/s12873-024-00953-8)
Supplement: Supplementary file 3 — Additional file 3:. Supplemental Table 2. Variance inflation factor (VIF) of Model 2 and 3 in Table 2s and 3. [file 12873_2024_953_MOESM3_ESM.xlsx]

## Sheet: Sheet1
	Supplemental Table2: Variance inflation factor (VIF) of Model 2 and 3 in Table 2 and 3
	About Model 2				VIF of Table2	VIF of Table3		About Model 3	VIF of Table2	VIF of Table3
	Family members listen to your complaints				1.001	1.001		Family members listen to your complaints	1.006	1.006
	Sex				1.001	1.001		Sex	1.022	1.021
	Age				1	1		Age	1.063	1.062
	Neighbors or friends listen to your complaints				1.077	1.085		Annual income	1.066	1.065
	Sex				1.009	1.077		health states	1.019	1.02
	Age				1.085	1.008		educational level	1.094	1.093
	There is no one to listen to your complaints				1.019	1.019		Neighbors or friends listen to your complaints	1.096	1.096
	Sex				1	1.019		Sex	1.104	1.103
	Age				1.019	1		Age	1.068	1.067
	You listen to your family's complaints				1.002	1.005		Annual income	1.065	1.064
	Sex				1.004	1.001		health status	1.022	1.023
	Age				1.005	1.004		educational level	1.096	1.095
	You listen to neighbors' or friends' complaints				1.085	1.094		There is no one to listen to your complaints	1.024	1.024
	Sex				1.009	1.085		Sex	1.041	1.04
	Age				1.094	1.009		Age	1.063	1.062
	You have no one whose complaints you listen to				1.01	1.014		Annual income	1.064	1.063
	Sex				1.004	1.01		health states	1.022	1.022
	Age				1.014	1.004		educational level	1.094	1.093
	Family members take care of you				1	1		You listen to your family's complaints	1.014	1.015
	Sex				1	1		Sex	1.021	1.02
	Age				1	1		Age	1.063	1.061
	Neighbors or friends take care of you				1.002	1.024		Annual income	1.066	1.065
	Sex				1	1.023		health states	1.021	1.021
	Age				1.002	1		educational level	1.093	1.093
	There is no one who takes care of you				1.001	1.001		You listen to neighbors' or friends' complaints	1.106	1.105
	Sex				1	1.001		Sex	1.112	1.111
	Age				1.001	1		Age	1.066	1.065
	You take care of family				1	1.006		Annual income	1.062	1.062
	Sex				1.006	1.001		health states	1.022	1.023
	Age				1.006	1.005		educational level	1.095	1.094
	You take care of neighbors or friends				1.019	1.019		You have no one whose complaints you listen to	1.025	1.026
	Sex				1	1.019		Sex	1.032	1.031
	Age				1.019	1		Age	1.063	1.062
	There is no one who you take care of				1.001	1.006		Annual income	1.024	1.063
	Sex				1.005	1.001		health states	1.024	1.025
	Age				1.006	1.005		educational level	1.094	1.093
	*Model 2: Model 1 + adjusted for age and sex							Family members take care of you	1.008	1.009
	*Model 3: Model 2+ adjusted for health status, marital status, annual equivalent income							Sex	1.02	1.019
								Age	1.064	1.062
								Annual income	1.066	1.065
								health states	1.023	1.024
								educational level	1.093	1.093
								Neighbors or friends take care of you	1.024	1.025
								Sex	1.043	1.044
								Age	1.064	1.062
								Annual income	1.063	1.062
								health states	1.018	1.019
								educational level	1.094	1.093
								There is no one who takes care of you	1.008	1.009
								Sex	1.02	1.02
								Age	1.064	1.063
								Annual income	1.066	1.065
								health states	1.023	1.023
								educational level	1.093	1.093
								You take care of family	1.011	1.011
								Sex	1.019	1.019
								Age	1.066	1.064
								Annual income	1.064	1.063
								health states	1.021	1.021
								educational level	1.094	1.093
								You take care of neighbors or friends	1.022	1.022
								Sex	1.039	1.039
								Age	1.063	1.061
								Annual income	1.063	1.062
								health states	1.019	1.019
								educational level	1.094	1.093
								There is no one who you take care of	1.011	1.012
								Sex	1.02	1.02
								Age	1.066	1.064
								Annual income	1.063	1.063
								health states	1.021	1.021
								educational level	1.094	1.093
								*Model 2: Model 1 + adjusted for age and sex
								*Model 3: Model 2+ adjusted for health status, marital status, annual equivalent income
