# Supplementary material for: Association between social support and ambulance use among older people in Japan: an empirical cross-sectional study
Source: BMC Emerg Med. 2024 Mar 5;24:37. doi: 10.1186/s12873-024-00953-8 (PMC10913287; doi:10.1186/s12873-024-00953-8)
Supplement: Supplementary file 4 — Additional file 4: Supplemental Table 3. Hosmer-Lemeshow test and the c statistic about Table 2. Supplemental Table 4 Hosmer-Lemeshow test and the c statistic about Table 3. [file 12873_2024_953_MOESM4_ESM.xlsx]

## Sheet: Sheet1
	Supplemental Table3: Hosmer-Lemeshow test and the c statistic about Table2
	Table 2
		Model1			Model2			Model3
		significance probability	percentage of positive identification	c statistic	significance probability	percentage of positive identification	c statistic	significance probability	percentage of positive identification	c statistic
	Family members listen to your complaints	N/A	93.8	0.518	0.618	93.8	0.609	0.104	93.8	0.66
	Neighbors or friends listen to your complaints	N/A	93.8	0.532	0.772	93.8	0.608	0.004	93.8	0.659
	There is no one to listen to your complaints	N/A	93.8	0.509	0.731	93.8	0.607	0.091	93.8	0.659
	You listen to your family's complaints	N/A	93.9	0.523	0.708	93.9	0.608	0.051	94	0.659
	You listen to neighbors' or friends' complaints	N/A	93.9	0.542	0.525	93.9	0.608	0	94	0.658
	You have no one whose complaints you listen to	N/A	93.9	0.519	0.752	93.9	0.609	0.091	94	0.658
	Family members take care of you	N/A	93.8	0.517	0.517	93.8	0.612	0.012	93.9	0.662
	Neighbors or friends take care of you	N/A	93.8	0.508	0.605	93.8	0.607	0.007	93.9	0.66
	There is no one who takes care of you	N/A	93.8	0.509	0.514	93.8	0.608	0.038	93.9	0.66
	You take care of family	N/A	93.9	0.526	0.472	93.9	0.608	0.069	94	0.658
	You take care of neighbors or friends	N/A	93.9	0.5	0.54	93.9	0.603	0.004	94	0.657
	There is no one who you take care of	N/A	93.9	0.524	0.628	93.9	0.608	0.075	94	0.657
	*Model 1: adjusted for social support
	*Model 2: Model 1 + adjusted for age and sex
	*Model 3: Model 2+ adjusted for health status, marital status, annual equivalent income and years of education
	Supplemental Table4: Hosmer-Lemeshow test and the c statistic about Table3
	Table 3
		Model1			Model2			Model3
		significance probability	percentage of positive identification	c statistic	significance probability	percentage of positive identification	c statistic	significance probability	percentage of positive identification	c statistic
	Family members listen to your complaints	N/A	92.2	0.511	0.228	92.2	0.597	0.16	92.3	0.638
	Neighbors or friends listen to your complaints	N/A	92.2	0.534	0.097	92.2	0.599	0.105	92.3	0.638
	There is no one to listen to your complaints	N/A	92.2	0.506	0.204	92.2	0.597	0.572	92.3	0.638
	You listen to your family's complaints	N/A	92.3	0.514	0.43	92.3	0.596	0.053	92.4	0.637
	You listen to neighbors' or friends' complaints	N/A	92.3	0.541	0.199	92.3	0.598	0.276	92.4	0.638
	You have no one whose complaints you listen to	N/A	92.3	0.511	0.178	92.3	0.595	0.207	92.4	0.637
	Family members take care of you	N/A	92.2	0.506	0.282	92.2	0.596	0.21	92.3	0.637
	Neighbors or friends take care of you	N/A	92.2	0.504	0.366	92.2	0.597	0.071	92.3	0.638
	There is no one who takes care of you	N/A	92.2	0.505	0.196	92.2	0.596	0.159	92.3	0.637
	You take care of family	N/A	92.3	0.524	0.377	92.3	0.6	0.659	92.4	0.637
	You take care of neighbors or friends	N/A	92.3	0.501	0.399	92.3	0.596	0.102	92.4	0.635
	There is no one who you take care of	N/A	92.3	0.522	0.687	92.3	0.599	0.681	92.4	0.637
	*Model 1: adjusted for social support
	*Model 2: Model 1 + adjusted for age and sex
	*Model 3: Model 2+ adjusted for health status, marital status, annual equivalent income and years of education
